# Supplementary material for: Physicochemical, Rheological, and Sensory Properties of Organic Goat’s and Cow’s Fermented Whey Beverages with Kamchatka Berry, Blackcurrant, and Apple Juices Produced at a Laboratory and Technical Scale
Source: Foods. 2025 Dec 21;15(1):16. doi: 10.3390/foods15010016 (PMC12785497; doi:10.3390/foods15010016)
Supplement: Supplementary file 1 [file foods-15-00016-s001.zip]

Archive with 1 entries (1 files):
- foods-4004792-supplementary.pdf
